# Supplementary material for: Axl receptor induces efferocytosis, dampens M1 macrophage responses and promotes heart pathology in Trypanosoma cruzi infection
Source: Commun Biol. 2022 Dec 29;5:1421. doi: 10.1038/s42003-022-04401-w (PMC9800583; doi:10.1038/s42003-022-04401-w)
Supplement: Supplementary file 3 — Supplementary Data 1 [file 42003_2022_4401_MOESM3_ESM.xlsx]

## Sheet: Figure1
Fig1b						fig1b
IL-12 CD301		treatment				CD301only		treatment
%		none	T cell	T+MerIg		%		none	T cell	T+MerIg
		12	53.2	71.2				32.2	22.6	8.53
		13.3	47.9	68.7				20.4	34.7	8.82
		12.2	44.4	61.8				21.3	15.4	15.4
mean		12.5	48.5	67.2333		mean		24.6333	24.2333	10.9167
Fig1d						Fig1d
iNOS		treatment				Arg1		treatment
%		none	T cell	T+MerIg		%		none	T cell	T+MerIg
		0.29	9.34	14.6				2.58	1.57	2.85
		0.23	11.3	16				4.45	1.57	1.87
		0.21	11.2	12.9				8.5	3.84	1.74
mean		0.243333	10.6133	14.5		mean		5.17667	2.32667	2.15333

## Sheet: Figure2
Fig2b meronly			treatment		mean					mean
%		none					T cell
		32.3	26.9	36.4	31.8667		37.7	29.2	29	31.9667
Fig2b MerAxl			treatment
%		none					T cell
		35	36.8	26.3	32.7		46.3	50.2	47.7	48.0667

## Sheet: Figure3
			treatment			mean					mean
Fig3a		BMDM	T-normal				BMDM		T-infected
cell counts		WT	1785.2	2158	2131.2	2024.8	WT	983.2	945.2	941.2	956.533
x103/mL		Axl KO					Axl KO	1179.6	1134	1244.4	1186
		Mer KO					Mer KO	2226.8	1962	2085.6	2091.47
fig3a recovery			T-normal			mean			T-infected
%		WT	88.1667	106.578	105.255	100	WT	48.5579	46.6812	46.4836	47.2409
		AXL KO	101.359	97.0672	101.574	100	AXL KO	70.3147	67.5966	74.1774	70.6962
		MER KO	94.7849	105.722	99.4928	100	MER KO	99.6539	87.8036	93.3349	93.5975
Fig3b				T-infected		mean			T-infected
cell counts			1100.4	1310.4	1338	1249.6	WT	745.6	806.8	908.4	820.267
							Axl KO	1050.8	1040	959.6	1016.8
							Mer KO	1104.8	1186	1148	1146.27
		Obs	red=no macrophage		(T cell only)
fig3b recovery				T-infected		mean			T-infected
%			88.06	104.83	106.46	99.7833	WT	59.66	64.56	72.69	65.6367
			88.06	104.83	106.46	99.7833	AXL KO	84.09	83.22	76.79	81.3667
			88.06	104.83	106.46	99.7833	MER KO	88.41	94.9	91.86	91.7233
		Obs	red=no macrophage		(T cell only)
			treatment	T-infected						treatment	T-infected
Fig3c CD4		BMDM	WT	Axl-/-	Mer-/-		Fig3c CD8			WT	Axl-/-	Mer-/-
cell counts			12.65	22.65	42.23		cell counts			53.1482	58.6439	108.883
dead cells			10.29	21.27	45.9		dead cells			40.1558	74.4071	109.127
x103/mL			10.72	20.3	39.42		x103/mL			45.6959	78.4321	101.061
		mean	11.22	21.4067	42.5167				mean	46.3333	70.4944	106.357
				treatment			mean				mean
Fig3e	dead cells%		BMDM	T-infected			T + Mer-Ig
CD8			WT	10.2	11.7	11.1	11	23	25.2	24.8	24.3333
			Axl KO	16.8	14.5	15.6	15.6333
			Mer KO	21.8	19.1	18.7	19.8667	24	26.4	27.1	25.8333
T cells only		27.1
Fig3e	Dead cells abs			treatment
CD8				T-infected			T + Mer-Ig
x103/mL			WT	68.2128	76.9568	78.8561	74.6752	192.999	245.452	198.044	212.165
			Axl KO	123.467	108.203	118.477	116.716
			Mer KO	158.432	133.541	138.459	143.478	177.246	188.94	198.618	188.268
T cells only		264.23
				treatment
Fig3f	CFSE%macs			T-infected			T + Mer-Ig
			WT	36.2	38.5	32.7	35.8	14.2	22.2	27.2	21.2
			Axl KO	30.8	26.9	26	27.9
			Mer KO	18.2	17.9	12.3	16.1333	18.2	20.6	19.2	19.3333
macs only		12.18

## Sheet: Figure4
Fig4d iNOS
%			BMDM:	WT		mean		Axl		mean		Mer		mean
	T cells	none	0.26	1.06	0.26	0.526667	0.23	0.2	0.48	0.303333	0.43	0.17	0.27	0.29
		normal	1.56	1.48	1.04	1.36	5.17	3.94	5.61	4.90667	1.49	1.34	1.12	1.31667
		infected	8.84	9.65	8.51	9	41.9	38.3	30.8	37	17.5	11.7	13.2	14.1333
Fig4e NO
uM			BMDM:	WT				Axl				Mer
	T cells:	none	1.17632	1.19277	1.14341	1.17083	1.25858	0.86373	1.65343	1.25858	0.814374	0.896634	0.78147	0.830826
		normal		1.02825	0.649854	0.839052	0.797922	0.978894	0.847278	0.874698	0.732114	0.830826	0.913086	0.825342
		infected	3.29863	3.28217	2.96959	3.18346	6.14482	6.07901	6.14482	6.12289	4.45027	4.91092	5.05899	4.80673
Fig4f infectedNO
uM			BMDM:	WT				Axl				Mer
	T cells:	none	18.6276	12.8054	16.4616	15.9649	21.7813	17.3453	21.1402	20.0889	19.3727	10.674	11.3325	13.7931
		normal	10.0329	8.09218	7.98821	8.70443	18.9742	13.9144	9.02789	13.9721	10.7607	11.0206	4.55726	8.77952
		infected	9.72101	10.8647	12.7707	11.1188	26.2866	30.0121	27.1876	27.8288	10.5701	14.9887	10.2062	11.9217
Fig4g parasiteinfected
parasites/100 macrophages			BMDM:	WT			mean		Axl			mean	Mer			mean
	T cells:	none		114		84	99	117	103	91		103.667	78		98	88
		normal	126	124	119	71	110	121	81	111	81	98.5	72	83	91	82
		infected		43	55	52	50	29		25	22	25.3333	41	37	42	40
OBS: microscopy assay was done in triplicates or quaduplicates, however, because some slips were broken or mounted up side down, we were not able to count all slides (missing data, marked in yellow).

## Sheet: figure5
Fig5b	dpi	wt							AXL KO					MER KO
parasites/mL		mouse1	mouse2	mouse3	mouse4	mouse5	mouse6	mean	mouse1	mouse2	mouse3	mouse4	mean	mouse1	mouse2	mouse3	mouse4	mouse5	mean
top panel	7	400	0	0	0	0	0	66.6667	0	0	0	0	0	0	0	0	0	0	0
	10	0	0	0	0	1200	0	200	0	400	1600	800	700	800	400	400	800	0	480
	13	2800	400	800	4000	800	400	1533.33	0	1200	0	400	400	800	1600	800	3200	0	1280
	17	800	4000	400	0	1600	400	1200	800	0	400	400	400	1200	400	0	2000	1200	960
	20	1200	400	0	0	800	0	400	400	800	400	400	500	400	1200	400	400	400	560
	23	2000	1600	1200	800	800	0	1066.67	400	400	1200	400	600	2400	400	0	400	1600	960
	28	800	800		0	0	0	320	0	0	0	400	100	1200	1600	0	0	400	640
			Obs.	deceased
		wt						AXL KO
x103/mL		mouse1	mouse2	mouse3	mouse4	mouse5	mean	mouse1	mouse2	mouse3	mouse4	mouse5	mean
midle panel	7	5.2	3.2	2.8	2	1.2	2.88	6.8	2.8	0.4	0.4	0	2.08
	10	70	20	8.4	10	20	25.68	10	20	7.2	14.8	10	12.4
	11	30	70	10	7.2	10	25.44	15.2	10	10	10	10	11.04
	14	60	30	10	10	20	26	10	10	6	10	6.4	8.48
	16	20	10	20	10	4.8	12.96	5.6	10	10	4	20	9.92
	18	60	50	10	4.4	4.4	25.76	10	9.2	3.2	10	7.2	7.92
	21	10	3.6	4.4	2.8	2.8	4.72	0	1.6	0.8	3.6	0.4	1.28
	25	0.8	0	0	0	0	0.16	0	0	0	0	0.4	0.08
x103/mL		wt							mer KO
lower panel		mouse1	mouse2	mouse3	mouse4	mouse5	mouse6	mean	mouse1	mouse2	mouse3	mouse4	mouse5	mouse6	mean
	7	0.4	0.4	0	0.4	0	0	0.2	0	0	4	0	0.8	0	0.8
	11	40	60	4.8	50	30	10	32.4667	60	30	30	30	20	11.6	30.2667
	14	30	10	1.6	20	0	1.2	10.4667	2.4	2	20	1.2	0.4	10	6
	17	40	2.8	0.4	10	3.2	1.2	9.6	30	0	0	0.8	1.6	4.4	6.13333
	21	4.8	10	0.8	0.8	1.6	0.8	3.13333	0	2	0	10	2.8	2	2.8
	24	0.4	2	0	0	0	0	0.4	0	3.2	0.8	0.8	4.4	0.4	1.6
Fig5e 2021inflamation							Fig5e 2021fibrosis
	cells/mm2	WT		Axl-/-		Mer-/-		%area	WT		Axl-/-		Mer-/-
	mouse1	422.714	mouse1	300.933	mouse1	438.1		mouse1	0.682231	mouse1	0.337909	mouse1	0.430929
	mouse2	449.6	mouse2	288.438	mouse2	489.545		mouse2	0.729917	mouse2	0.509923	mouse2	0.623083
	mouse3	482.6	mouse3	409.6	mouse3	490.727		mouse3	1.02	mouse3	0.481429	mouse3	0.644091
	mouse4	452.889	mouse4	346.6	mouse4	452.385		mouse4	0.695667	mouse4	0.282917	mouse4	0.846833
	mouse5	419.1	mouse5	416.286	mouse5	426.445		mouse5	1.06386	mouse5	0.294769	mouse5	0.575
	mouse6	505.286	mouse6	399.091	mouse6	447.231		mouse6	0.938692	mouse6	0.473067	mouse6	0.44325
	mouse7	417.3	mouse7	387.154				mouse7	0.57575	mouse7	0.342154
	mouse8	464.318	mouse8	539.9				mouse8	1.0654	mouse8	0.407846
	mean	451.726		386		457.405			0.846439		0.391252		0.593864
	baseline:196,38							baseline: 0,4322
Fig5f inflamation2017							Fig5ffibrosis2017
	cells/mm2	WT		Axl-/-		Mer-/-		%area	WT		Axl-/-		Mer-/-
	mouse1	394.6	mouse1	245.2	mouse1	422.1		mouse1	1.0041	mouse1	0.48211	mouse1	1.616
	mouse2	243.56	mouse2	250.1	mouse2	393.8		mouse2	1.352	mouse2	0.8023	mouse2	1.38
	mouse3	451.3	mouse3	291.6	mouse3	255		mouse3	0.574	mouse3	0.4986	mouse3	1.195
	mouse4	337.89	mouse4	263.5	mouse4	173.5		mouse4	1.144	mouse4	0.7254	mouse4	0.791
	mouse5	360.67			mouse5	306.1		mouse5	0.978			mouse5	1.207
	mean	357.604		262.6		310.1			1.01042		0.627103		1.2378
	baseline:137,9							baseline: 0,2564

## Sheet: Figure6a(%)
Fig6a source data		splenocytes				mac	mono		Other cells	Total			Pizza	mac	mono
%	Mouse	number	B cells	TCD4	TCD8	F480	Ly6C	total	100-total		B cells	TCD4	TCD8	F480	Ly6C	other	total
	B6 normal	1	55.1	14.6	11.5	11.1	2.06	94.36	5.64
	B6 normal	2	61	17.4	13.9	10.5	1.69	104.49	0
	B6 normal	3	51.5	20.6	15.3	9.41	0.93	97.74	2.26
	B6 normal	4	56.1	16.1	13.3	9.7	1.65	96.85	3.15
		Mean	55.925	17.175	13.5	10.1775	1.5825	98.36	2.7625	101.122	55.3042	16.9844	13.3501	10.0645	1.56493	2.73184	100
	B6 INFECTADO	5	41.3	13.8	10.9	25.7	2.64	94.34	5.66
	B6 INFECTADO	6	51.4	12	8.87	25.9	2.68	100.85	0
	B6 INFECTADO	7	52.2	13.4	9.1	21	2.46	98.16	1.84
	B6 INFECTADO	8	54.8	12.2	7.92	19.2	1.65	95.77	4.23
	B6 INFECTADO	9	49.2	13.8	10.5	20.6	1.73	95.83	4.17
	B6 INFECTADO	10	61.6	17.1	14.1	17	2.79	112.59	0
	B6 INFECTADO	11	42.6	15.2	10.3	22	1.8	91.9	8.1
		Mean	50.4429	13.9286	10.2414	21.6286	2.25	98.4914	3.42857	101.92	49.4926	13.6662	10.0485	21.2211	2.20761	3.36398	100
	AXL normal	12	56.4	20.2	15.4	9.41	1.42	102.83	0
	AXL normal	13	64.3	21.9	13.2	10.2	1.16	110.76	0
	AXL normal	14	58	18.3	13.8	12.7	2.33	105.13	0
	AXL normal	15	59.5	21.3	13.2	15.4	2.33	111.73	0
		Mean	59.55	20.425	13.9	11.9275	1.81	107.612	0	107.612	55.3374	18.9801	12.9167	11.0837	1.68196	0	100
	AXL INFECTADO	16	54.8	11	11.3	21.3	2.16	100.56	0
	AXL INFECTADO	17	46.5	11.3	8.8	21.5	2.2	90.3	9.7
	AXL INFECTADO	18	60.5	13.8	10.2	18.1	2.41	105.01	0
	AXL INFECTADO	19	58.7	15	11.9	20.6	3.49	109.69	0
	AXL INFECTADO	20	54.2	13.5	9.98	20.8	2.15	100.63	0
	AXL INFECTADO	21	63.5	11.2	10.2	17.5	1.98	104.38	0
	AXL INFECTADO	22	49.5	11.5	8.49	18.3	2.15	89.94	10.06
		Mean	55.3857	12.4714	10.1243	19.7286	2.36286	100.073	2.82286	102.896	53.827	12.1205	9.83937	19.1734	2.29636	2.74342	100

## Sheet: Figure6
Fig6a %
splenocytes				Pizza								Pizza label
		B cells	TCD4	TCD8	F480	Ly6C+CD11b+	other			B cells	TCD4	TCD8	F480	Ly6C+CD11b+	other
	WT normal	55.3042	16.9844	13.3501	10.0645	1.56493	2.73184		WT normal	55.3042	16.9844	13.3501	10.0645	1.56493	2.73184
	WT infected	49.4926	13.6662	10.0485	21.2211	2.20761	3.36398		WT infected	50	13.6662	10.0485	21.2211	2.20761	3.36398
	Axl normal	55.3374	18.9801	12.9167	11.0837	1.68196	0		Axl normal	55.3374	18.9801	12.9167	11.0837	1.68196	0
	Axlinfected	53.827	12.1205	9.83937	19.1734	2.29636	2.74342		Axlinfected	53.827	12.1205	9.83937	19.1734	2.29636	2.74342
Fig6b total										Fig6b Bcells
x 106/spleen		WT normal		Axl normal		WT infected		Axl infected		x 106/spleen	WT normal		Axl normal		WT infected		Axl infected
	mouse1	92.772	mouse1	82.324	mouse1	214.692	mouse1	135.9		mouse1	51.1174	mouse1	46.4307	mouse1	88.6678	mouse1	74.4732
	mouse2	103.236	mouse2	90.252	mouse2	364.24	mouse2	174.456		mouse2	62.974	mouse2	58.032	mouse2	187.219	mouse2	81.122
	mouse3	84.2	mouse3	120.948	mouse3	257.908	mouse3	165.152		mouse3	43.363	mouse3	70.1498	mouse3	134.628	mouse3	99.917
	mouse4	97.044	mouse4	123.956	mouse4	237.468	mouse4	218.628		mouse4	54.4417	mouse4	73.7538	mouse4	130.132	mouse4	128.335
					mouse5	241.284	mouse5	178.684						mouse5	118.712	mouse5	96.8467
					mouse6	158.468	mouse6	123.732						mouse6	97.6163	mouse6	78.5698
					mouse7	217.848	mouse7	178.564						mouse7	92.8033	mouse7	88.3892
	mean	94.313		104.37		241.701		167.874		mean	52.974		62.0916		121.397		92.5218
Fig6b CD4										Fig6b CD8
x 106/spleen		WT normal		Axl normal		WT infected		Axl infected		x 106/spleen		WT normal		Axl normal		WT infected		Axl infected
	mouse1	13.5447	mouse1	16.6294	mouse1	29.6275	mouse1	14.949		mouse1		10.6688	mouse1	12.6779	mouse1	23.4014	mouse1	15.3567
	mouse2	17.9631	mouse2	19.7652	mouse2	43.7088	mouse2	19.7135		mouse2		14.3498	mouse2	11.9133	mouse2	32.3081	mouse2	15.3521
	mouse3	17.3452	mouse3	22.1335	mouse3	34.5597	mouse3	22.791		mouse3		12.8826	mouse3	16.6908	mouse3	23.4696	mouse3	16.8455
	mouse4	15.6241	mouse4	26.4026	mouse4	28.9711	mouse4	32.7942		mouse4		12.9069	mouse4	16.3622	mouse4	18.8075	mouse4	26.0167
					mouse5	33.2972	mouse5	24.1223							mouse5	25.3348	mouse5	17.8327
					mouse6	27.098	mouse6	13.858							mouse6	22.344	mouse6	12.6207
					mouse7	33.1129	mouse7	20.5349							mouse7	22.4383	mouse7	15.1601
	mean	16.1193		21.2327		32.9107		21.2518		mean		12.702		14.411		24.0148		17.0264
											Obs. The outlier (Grubbs' test) was not removed.
Fig6d lateCD8										Fig6d earlyCD8
%		WT normal		Axl normal		WT infected		Axl infected		%		WT normal		Axl normal		WT infected		Axl infected
	mouse1	8.37	mouse1	4.76	mouse1	10.8	mouse1	18.6			mouse1	10.7	mouse1	5.59	mouse1	28.8	mouse1	21.8
	mouse2	7.62	mouse2	5.36	mouse2	13.2	mouse2	17.2			mouse2	8.77	mouse2	5.53	mouse2	30.8	mouse2	21.6
	mouse3	9.08	mouse3	6.04	mouse3	9.82	mouse3	14.8			mouse3	10.1	mouse3	9.1	mouse3	32.4	mouse3	16.4
	mouse4	12.1	mouse4	8.64	mouse4	9.29	mouse4	13.1			mouse4	14.9	mouse4	9.63	mouse4	23.7	mouse4	19.2
					mouse5	7.18	mouse5	17.6							mouse5	21.2	mouse5	24.5
					mouse6	6.95	mouse6	13.2							mouse6	19.9	mouse6	19.2
					mouse7	6.51	mouse7	21.2							mouse7	20.8	mouse7	26.2
	mean	9.2925		6.2		9.10714		16.5286			mean	11.1175		7.4625		25.3714		21.2714
Fig6d CD4late										Fig6d abslateCD8
%		WT normal		Axl normal		WT infected		Axl infected		x106/spleen		WT normal		Axl normal		WT infected		Axl infected
	mouse1	16.9	mouse1	9.47	mouse1	22.9	mouse1	33.7			mouse1	0.892977	mouse1	0.603468	mouse1	2.52735	mouse1	2.85635
	mouse2	14.5	mouse2	10.3	mouse2	29	mouse2	38.3			mouse2	1.09346	mouse2	0.638551	mouse2		mouse2	2.64057
	mouse3	13.1	mouse3	16.1	mouse3	24.1	mouse3	39.5			mouse3	1.16974	mouse3	1.00813	mouse3	2.30472	mouse3	2.49314
	mouse4	15.5	mouse4	11.2	mouse4	13.8	mouse4	24.2			mouse4	1.56173	mouse4	1.41369	mouse4	1.74721	mouse4	3.40819
					mouse5	16.1	mouse5	30.8							mouse5	1.81904	mouse5	3.13855
					mouse6	13	mouse6	27.1							mouse6	1.55291	mouse6	1.66593
					mouse7	13.8	mouse7	31.3							mouse7	1.46074	mouse7	3.21394
	mean	15		11.7675		18.9571		32.1286			mean	1.17948		0.91596		1.90199		2.77381
																Obs. Outlier data removed after Grubbs' test
																4.26467

## Sheet: Figure7
Fig7a %macs										Fig7a macs
		WT normal		Axl normal		WT infected		Axl infected		x106/spleen		WT normal		Axl normal		WT infected		Axl infected
	mouse1	11.1	mouse1	9.41	mouse1	25.7	mouse1	21.3			mouse1	10.2977	mouse1	7.74669	mouse1	55.1758	mouse1	28.9467
	mouse2	10.5	mouse2	10.2	mouse2	25.9	mouse2	21.5			mouse2	10.8398	mouse2	9.2057	mouse2	94.3382	mouse2	37.508
	mouse3	9.41	mouse3	12.7	mouse3	21	mouse3	18.1			mouse3	7.92322	mouse3	15.3604	mouse3	54.1607	mouse3	29.8925
	mouse4	9.7	mouse4	15.4	mouse4	19.2	mouse4	20.6			mouse4	9.41327	mouse4	19.0892	mouse4	45.5939	mouse4	45.0374
					mouse5	20.6	mouse5	20.8							mouse5	49.7045	mouse5	37.1663
					mouse6	17	mouse6	17.5							mouse6	26.9396	mouse6	21.6531
					mouse7	22	mouse7	18.3							mouse7	47.9266	mouse7	32.6772
mean		10.1775		11.9275		21.6286		19.7286		mean		9.61849		12.8505		53.4056		33.2687
Fig7b %MONO										Fig7b MONO
		WT normal		Axl normal		WT infected		Axl infected		x106/spleen		WT normal		Axl normal		WT infected		Axl infected
	mouse1	2.06	mouse1	1.42	mouse1	2.64	mouse1	2.16			mouse1	1.9111	mouse1	1.169	mouse1	5.66787	mouse1	2.93544
	mouse2	1.69	mouse2	1.16	mouse2	2.68	mouse2	2.2			mouse2	1.74469	mouse2	1.04692	mouse2	9.76163	mouse2	3.83803
	mouse3	0.93	mouse3	2.33	mouse3	2.46	mouse3	2.41			mouse3	0.78306	mouse3	2.81809	mouse3	6.34454	mouse3	3.98016
	mouse4	1.65	mouse4	2.33	mouse4	1.65	mouse4	3.49			mouse4	1.60123	mouse4	2.88817	mouse4	3.91822	mouse4	7.63012
					mouse5	1.73	mouse5	2.15							mouse5	4.17421	mouse5	3.84171
					mouse6	2.79	mouse6	1.98							mouse6	4.42126	mouse6	2.44989
					mouse7	1.8	mouse7	2.15							mouse7	3.92126	mouse7	3.83913
mean		1.5825		1.81		2.25		2.36286		mean		1.51002		1.98055		5.45843		4.0735
Fig7cCD301il12						Fig7c inos
%		WT infected		Axl infected		%	WT infected		Axl infected
	mouse1	10.4	mouse1	10.7		mouse1	3.16	mouse1	2.16
	mouse2	8.6	mouse2	9.07		mouse2	4.49	mouse2	4
	mouse3	9.12	mouse3	13		mouse3	4.28	mouse3	6.65
	mouse4	6.41	mouse4	14.5		mouse4	5.51	mouse4	6.51
	mouse5	6.64	mouse5	11		mouse5	4.41	mouse5	9.12
	mouse6	9.42	mouse6	11.6		mouse6	3.35	mouse6	4.4
	mouse7	7.43	mouse7	10.3		mouse7	7.71	mouse7	5.67
mean		8.28857		11.4529			4.70143		5.50143
Fig7d PEC%F4/80						Fig7d PECF4/80abs					Fig7e NO					Fig7f parasite load			(culture)
		WT infected		Axl infected		x106/peritoneum	WT infected		Axl infected		ng/mouse	WT infected		Axl infected		x103/mL	WT infected		Axl infected
	mouse1	42.1	mouse1	47.5		mouse1	0.800237	mouse1	1.72064		mouse1	222.069	mouse1	281.1		mouse1	5	mouse1	2.5
	mouse2	45	mouse2	48.9		mouse2	1.40112	mouse2	2.27287		mouse2	421.65	mouse2	416.028		mouse2	2.5	mouse2	0
	mouse3	42	mouse3	44.3		mouse3	0.588672	mouse3	0.907973		mouse3	143.361	mouse3	401.973		mouse3	2.5	mouse3	0
	mouse4	44.2	mouse4	44.4		mouse4	1.14779	mouse4	1.19063		mouse4	671.829	mouse4	1433.61		mouse4	7.5	mouse4	0
	mouse5	46.4	mouse5	38		mouse5	1.0646	mouse5	1.03421		mouse5	174.282	mouse5	952.929		mouse5	0	mouse5	0
	mouse6	54.7	mouse6	50.3		mouse6	2.26064	mouse6	2.81358		mouse6	160.227	mouse6	410.406		mouse6	0	mouse6	0
	mouse7	39	mouse7	38.5		mouse7	0.665184	mouse7	0.604912		mouse7	252.99	mouse7	961.362		mouse7	8.75	mouse7
mean		44.7714		44.5571			1.13261		1.5064			292.344		693.915			3.75		0.416667
																	Obs. This mouse 7 did not have enough PECs for all analysis. However, parasitemia was negative.

## Sheet: Figure8
			PECs		PECs
Fig8c	% CFSE		WT		Axl
T cells from		mouse1	27.8	mouse1	18.6
normal WT mice		mouse2	23.4	mouse2	23.6
		mouse3	27.5	mouse3	20.6
		mouse4	25.2	mouse4	21.8
				mouse5	12.2
		mean	25.975		19.36
Baseline:	12.7
Fig8c	% CFSE		WT		Axl
T cells from		mouse1	31.9	mouse1	25.2
infected WT mice		mouse2	31	mouse2	27.4
		mouse3	33.8	mouse3	27.5
		mouse4	30.9	mouse4	26.9
				mouse5	19.2
		mean	31.9		25.24
Baseline:	5.3
Fig8d	% CD8+CFSE+		WT		Axl
Thymus from		mouse1	17.43	mouse1	12.16
normal WT mice		mouse2	20.35	mouse2	10.76
		mouse3	18.63	mouse3	12.86
		mouse4	13.93	mouse4	13.38
		mouse5	17.35
		mean	17.538		12.29
Baseline:	5.41		WT		Axl
Fig8e	% CFSE	mouse1	40	mouse1	20.23
Thymus from		mouse2	37.2	mouse2	22.7
normal WT mice		mouse3	36.8	mouse3	22.26
		mouse4	34.63	mouse4	27.4
		mouse5	31.3
		mean	35.986		23.1475
Baseline:	14.0

## Sheet: text data 
Amastigotes/100 macrophages
BMDM	wt	axl	mer
	17	16	14
	19	18	9
	13	12	15
mean	16.3333	15.3333	12.6667
SD	3.05505	3.05505	3.21455

[truncated: 10 more sheets: SupplFigure1, SupplFigure2, SupplFigure4, SupplFigure5, SupplFigure6, SupplFigure7, SupplFigure8, SupplFigure9, SupplFigure10, Planilha2]
